# Supplementary material for: Black Soldier Fly (Hermetia illucens) Microbiome and Microbe Interactions: A Scoping Review
Source: Animals (Basel). 2024 Nov 6;14(22):3183. doi: 10.3390/ani14223183 (PMC11590926; doi:10.3390/ani14223183)
Supplement: Supplementary file 1 [file animals-14-03183-s001.zip]

Archive with 1 entries (1 files):
- animals-3267241-supplementary.xlsx
