# Supplementary material for: Black Soldier Fly (Hermetia illucens) Microbiome and Microbe Interactions: A Scoping Review
Source: Animals (Basel). 2024 Nov 6;14(22):3183. doi: 10.3390/ani14223183 (PMC11590926; doi:10.3390/ani14223183)
Supplement: Supplementary file 1 [file animals-14-03183-s001.zip › animals-3267241-supplementary.xlsx]

## Sheet: TableS1
Reference	Taxa whose mean relative abundance was >5% in each study at the end of the experiment, in no particular order	Substrate or Diet	Country or Region	Method
[2]	Dysgonomonas sp. / Bacillus thermoamylovorans / Ureibacillus sp. / Enterococcus sp.	Foodwaste slurry mixed with rice huskpowder	Zhejiang, China	16S
[3]	Romboustia sp. / Paeniclostridium sp. / Enterococcus sp. / Psychrobacter sp. / Pseudomonas sp.	Dairy manure	China	16S
[3]	Dysgonomonas sp. / Ignatzschineria sp. / Actionomyces sp. / Enterococcus sp.	Food waste	China	16S
[3]	Providencia sp. / Escherneria-Shigella sp. / Ignatzschineria sp. / Enterococcus sp. / Dysgonomonas sp. / Pseudomonas sp.	Poultry manure	China	16S
[3]	Terrisporobacter sp. / Clostridium_sensu_stricto_1 sp. / Enterococcus sp. / Lactobacillus sp.	Swine manure	China	16S
[4]	Bacillus sp. / Brevundimonas sp. / Dysgonomonas sp. / Enterococcus sp. / Lysinibacillus sp. / Morganella sp. / Paenibacillus sp. / Solibacillus sp. / Vagococcus sp.	Mixtures of coffee silverskin and Isochrysis galbana ranging from 100:0 to 75:25	Italy	16S
[4]	Brevundimonas sp. / Dysgonomonas sp. / Enterococcus sp. / Lysinibacillus sp. / Morganella sp. / Paenibacillus sp. / Paracoccus sp.	Mixtures of coffee silverskin and Isochrysis galbana ranging from 100:0 to 75:25	Italy	16S
[5]	Sphingobacteriaceae / Bacillus sp.	20% dried distiller's grain with solubles, 60% apple waste stream, and 20% water	Belgium	16S
[5]	Providencia sp. / Proteobacteria sp. / Enterococcus sp. / Oceanobacillus sp. / Bacillaceae sp.	40% fermented potato peel, 20% wheat flour, and 40% yeast concentrate	The Netherlands	16S
[5]	Firmicutes / Sedimentibacter sp. / Enterococcus sp. / Bacillaceae	40% fruit/vegetable waste, 30% brewer’s spent grains; 30% off-specification pre-cooked pasta	Switzerland	16S
[5]	Morganella sp.	Fruit/vegetable waste	Belgium	16S
[5]	Lactobacillus spp. / Providencia sp. / Enterococcus sp. / Morganella sp.	Poultry blood	Belgium	16S
[5]	Oceanobacillus sp. / Bacillaceae	Poultry manure and shavings	Belgium	16S
[5]	Enterococcus sp. / Morganella sp.	Supermarket/restaurant waste	Belgium	16S
[6]	Clostridium amazonese / Clostridium sporogenes / Clostridium tertium / Clostridium saccharolyticum / Actinomycetaceae / Dialister sp. / Dysgonomonas	Unspecified	Vietnam	PCR-DGGE
[7]	Tannerellaceae / Parabacteroides / Dysgonomonadaceae / Bacteroides / Fusobacterium / Dysgonomonas sp. / Bacteroidales / Sphingobacteriaceae / Providencia sp. / Lachnospiraceae	Cafeteria waste	Taiwan	16S
[7]	Tannerellaceae / Sulfurospirillum sp. / Parabacteroides / Dysgonomonadaceae	Soy pulp	Taiwan	16S
[8]	Enterococcus sp. / Acinetobacter sp. / Providencia sp.	75% wheat bran and 25% soybean powder	China	16S
[8]	Enterococcus sp. / Acinetobacter sp. / Providencia sp.	75% wheat bran and 25% soybean powder.	China	16S
[8]	Enterococcus sp. / Acinetobacter sp. / Providencia sp.	Food waste	China	16S
[18]	Enterococcus sp. / Morganella sp. / Desulfovibrio sp. / Paenalcaligenes sp. / Ruminiclostridium sp.	Unspecified	Australia	16S
[18]	Dysgonomonas sp. / Enterococcus sp. / Morganella sp. / Enterobacter sp. / Providencia sp.	Unspecified	China	16S
[18]	Enterococcus sp. / Morganella sp. / Desulfovibrio sp. / Ruminiclostridium sp. / Bacteroides sp.	Unspecified	Costa Rica	16S
[18]	Enterococcus sp. / Morganella sp. / Atopostipes sp. / Bacteroides sp. / Ignatzschineria sp.	Unspecified	Ghana	16S
[18]	Enterococcus sp. / Morganella sp. / Providencia sp.	Unspecified	Netherlands	16S
[18]	Dysgonomonas sp. / Enterococcus sp. / Morganella sp. / Bacteroides sp. / Moheibacter sp.	Unspecified	Kenya	16S
[18]	Providencia sp. / Weeksella sp. / Ignatzschineria sp.	Unspecified	Nigeria	16S
[18]	Ignatzschineria sp.	Unspecified	South Africa	16S
[18]	Morganella sp. / Providencia sp. / Staphylococcus sp. / Desulfovibrio sp. / Acinetobacter sp. / Acinetobacter sp. / Flavobacterium sp.	Unspecified	Thailand	16S
[18]	Entterococcus sp. / Ignatzschineria sp.	Unspecified	Uganda	16S
[18]	Dysgonomonas sp. / Enterococcus sp. / Morganella sp. / Bacteroides sp.	Unspecified	USA	16S
[18]	Dysgonomonas sp. / Enterococcus sp. / Weisella sp.	Unspecified	USA	16S
[18]	Weisella sp. / Providencia sp. / Lactobacillus sp.	Unspecified	USA	16S
[21]	Klebsiella sp. / Bacillaceae / Paenibacillaceae / Nocardiopsaceae / Planococcaceae / Xanthomonadaceae	70% empty fruit bunches and 30% palm kernel meal.	Germany	16S
[21]	Ruminococcaceae UCG-014 / Ruminiclostridium 5 / Enterococcus sp. / Ruminococcaceae	70% empty fruit bunches and 30% palm kernel meal.	Germany	16S
[21]	Trichosporonaceae	70% empty fruit bunches and 30% palm kernel meal.	Germany	ITS
[21]	Trichosporonaceae	70% empty fruit bunches and 30% palm kernel meal.	Germany	ITS
[22]	Enterococcus sp. / Morganella sp. / Clostridium_sensu_stricto_15 sp. / Clostridium_sensu_stricto_18 sp.	Food waste	China	16S
[22]	Lactobacillus sp. / Enterococcus sp.	Food waste	China	16S
[22]	Lactobacillus sp. / Enterococcus sp. / Ignatzschineria sp. / Peptostreptococcus sp.	Food waste	China	16S
[22]	Lactobacillus sp. / Enterococcus sp. / Ignatzschineria sp.	Food waste	China	16S
[22]	Lactobacillus sp. / Enterococcus sp. / Morganella sp.	Food waste	China	16S
[42]	Dysgonomonas sp. / Campylobacter sp. / Enterococcus sp. / Pseudomonas sp. / Enterococcus moraviensis ATCC BAA-383 / Heliconius numata bicoloratus / Issatchenkia orientalis	47.5% casein, 47.5% glucose, and 3% agar. (Sterile)	China	16S & ITS
[43]	Dysgonomonas sp. / Flavobacteriaceae / Shingobacterium sp. / Comamonas sp. / Pseudomonas sp.	50% wheat bran, 30% corn meal, and 20% alfalfa meal.	Italy	16S
[43]	Dysgonomonas sp. / Flavobacteriaceae / Shingobacterium sp. / Brucellaceae	50% wheat bran, 30% corn meal, and 20% alfalfa meal.	Italy	16S
[43]	Dygonomonas sp. / Vagococcus sp. / Providencia sp.	50% wheat bran, 30% corn meal, and 20% alfalfa meal.	Italy	16S
[43]	Anaerococcus sp. / Bacilli sp. / Peptoniphilus sp. / Planococcaceae / Vagococcus sp. / Proteus sp. / Providencia sp.	Fish meal	Italy	16S
[43]	Anaerococcus sp. / Bacilli sp. / Peptoniphilus sp. / Planococcaceae / Vagococcus sp. / Proteus sp. / Providencia sp.	Fish meal	Italy	16S
[43]	Morganella sp. / Proteus sp. / Providencia sp.	Fish meal	Italy	16S
[43]	Dysgonomonas sp. / Flavobacteriaceae / Shingobacterium sp. / Alcaligenes sp.	Fruits and vegetables.	Italy	16S
[43]	Dysgonomonas sp. / Flavobacteriaceae / Shingobacterium sp. / Brucellaceae / Comamonas sp.	Fruits and vegetables.	Italy	16S
[43]	Dysgonomonas sp. / Vagococcus sp. / Providencia sp.	Fruits and vegetables.	Italy	16S
[44]	Clostridium sp. / Enterococcus sp. / Lactobacillus sp. / Klebsiella sp. / Proteus sp. / Pseudomonas sp.	Autoclaved grain based feed	South Africa	16S
[44]	Enterococcus sp. / Lactobacillus sp. / Acinetobacter sp. / Klebsiella sp. / Morganella sp. / Pseudomonas sp.	Autoclaved grain based feed	South Africa	16S
[44]	Enterococcus sp. / Lactobacillus sp. / Morganella sp. / Providencia sp.	Brewer's spent grain diet	South Africa	16S
[44]	Enterococcus sp. / Lactobacillus sp. / Frischella sp. / Morganella sp. / Proteus sp. / Providencia sp.	Brewer's spent grain diet	South Africa	16S
[44]	Actinomyces sp. / Enterococcus sp. / Morganella sp. / Proteus sp. / Providencia sp.	Grain-based feed	South Africa	16S
[44]	Sphingobacterium sp. / Enterococcus sp. / Morganella sp. / Pseudomonas sp.	Grain-based feed	South Africa	16S
[44]	Enterococcus sp. / Lactobacillus sp. / Morganella sp. / Proteus sp. / Providencia sp.	Vegetable waste feed	South Africa	16S
[44]	Lactobacillus sp. / Morganella sp. / Proteus sp. / Providencia sp.	Vegetable waste feed	South Africa	16S
[45]	Enterococcus caccae / Klebsiella granulomatis / K. pneumoniae / Providencia spp.	Calf forage	Korea	16S
[45]	[Parabacteroides]_4P000343_s / Firmicutes_4P000348_s / Klebsiella pneumoniae / Morganella morganii / Providencia stuartii	Cooked rice	Korea	16S
[45]	[Parabacteroides]_4P000343_s	Food waste	Korea	16S
[47]	Enterococcus sp. / Providencia sp. / Morganella sp. / Dysgonomonas sp.	Chicken manure	China	16S
[47]	Enterococcus sp. / Providencia sp. / Morganella sp. / Klebsiella sp.	Swine manure	China	16S
[48]	Stenotrophomonas sp. / Klebsiella sp. / Enterococcus sp. / Wautersiella sp. / Sphingobacterium sp. / Dysgonomonas sp.	50% wheat bran, 30% corn meal, and 20% alfalfa meal.	Italy	16S
[48]	Paenibacillus sp. / Chitinophaga sp. / Salana sp. / Bifidobacteriales / Actinomycetales sp.	Agar	Italy	16S
[48]	Luteolibacter sp. / Paenibacillus sp. / Sphingobacterium sp. / Gordonia sp. / Bifidobacteriales / Actinomycetales	PE incorporated (20%, w/v) agar.	Italy	16S
[48]	Luteolibacter sp. / Paenibacillus sp. / Bifidobacteriales sp. / Actinomycetales sp.	PS incorporated (20%, w/v) agar.	Italy	16S
[49]	Dysgonomas sp. / Morganella sp. / Salmonella sp. / Providencia sp.	50% wheat bran, 30% alfalfa meal, and 20% corn meal.	China	16S
[49]	Dygonomonas sp. / Providencia sp. / Enterococcus sp.	50% wheat bran, 30% alfalfa meal, and 20% corn meal.	China	16S
[49]	Klebsiella sp. / Providencia sp. / Enterococcus sp. / Comamonas sp. / Acinetobacter sp.	50% wheat bran, 30% alfalfa meal, and 20% corn meal.	China	16S
[49]	Dysgonomonas sp. / Morganella sp. / Klebsiella sp. / Providencia sp. / Enterococcus sp.	50% wheat bran, 30% alfalfa meal, and 20% corn meal.	China	16S
[50]	Dygonomonas sp. / Acinetobacter sp. / Providencia sp. / unclassified Lachnospiraceae	50% wheat bran, 30% alfalfa meal, and 20% corn meal.	France	16S
[51]	Providencia sp. / Morganella sp. / Alcaligenes sp. / Pseudogracilibacillus sp. / Myroides sp.	Cornflour, wheat bran, and alfalfa meal.	Italy	16S
[51]	Providencia sp. / Morganella sp. / Alcaligenes sp. / Bacillus sp. / Myroides sp.	Cornflour, wheat bran, and alfalfa meal.	Italy	16S
[51]	Pseudomonas sp. / Providencia sp. / Morganella sp. / Alcaligenes sp. / Bacillus sp. / Myroides sp.	Cornflour, wheat bran, and alfalfa meal.	Italy	16S
[52]	Dysgonomonas sp. / Bacteroides sp.	50% wheat bran, 30% alfalfa meal, and 20% corn meal.	USA	16S
[52]	Stenotrophomonas sp. / Bacteroides sp.	50% wheat bran, 30% alfalfa meal, and 20% corn meal.	USA	16S
[53]	Gammaproteobacteria / Bacteroidia / Bacilli	50% wheat bran, 30% alfalfa meal, and 20% corn meal.	Canada	16S
[53]	Gammaproteobacteria / Bacteroidia / Bacilli / Alphaproteobacteria / Actinobacteria	50% wheat bran, 30% alfalfa meal, and 20% corn meal.	Canada	16S
[53]	Gammaproteobacteria / Bacilli / Alphaproteobacteria / Actinobacteria	50% wheat bran, 30% alfalfa meal, and 20% corn meal.	Canada	16S
[53]	Gammaproteobacteria / Clostridia / Bacteroidia / Bacilli / Alphaproteobacteria	50% wheat bran, 30% alfalfa meal, and 20% corn meal.	Canada	16S
[53]	Pichia sp. / Geotrichum sp. / Candida sp.	50% wheat bran, 30% alfalfa meal, and 20% corn meal.	Canada	18S
[53]	Pichia sp. / Geotrichum sp.	50% wheat bran, 30% alfalfa meal, and 20% corn meal.	Canada	18S
[53]	Pichia sp. / Geotrichum sp. / Candida sp.	50% wheat bran, 30% alfalfa meal, and 20% corn meal.	Canada	18S
[53]	Pichia sp. / Geotrichum sp. / Candida sp.	50% wheat bran, 30% alfalfa meal, and 20% corn meal.	Canada	18S
[53]	Gammaproteobacteria / Bacilli	Hatchery waste	Canada	16S
[53]	Gammaproteobacteria / Clostridia / Bacilli	Hatchery waste	Canada	16S
[53]	Gammaproteobacteria / Clostridia / Bacilli / Actinobacteria	Hatchery waste	Canada	16S
[53]	Gammaproteobacteria	Hatchery waste	Canada	16S
[54]	Providencia sp. / Morganella sp. / Klebsiella sp. / Escherichia sp. / Acinectobacter sp. / Stenotrophomonas sp. / Pseudomonas sp. / Enterococcus sp.	50% wheat germ, 30% alfalfa, and 20% corn flour.	Italy	16S & ITS
[55]	Morganella sp. / Providencia sp. / Proteus sp. / Mammaliicoccus sp. / Bacillus sp. / Enterobacteriaceae (Enterobacter/Klebsiella)	Chicken feed	Germany	Culturing
[56]	Salana sp. / Dysgonomonas sp. / Enterococcus sp. / Klebsiella sp. / Morganella sp. / Pseudomonas sp. / Ignatzschineria sp. / Stenotrophomonas sp. / Sedimentibacter sp. / Citrobacter sp. / Enterobacter sp. / Proteus sp. / Providencia sp.	Chicken feed	Germany	16S
[57]	Campylobacter coli / Dysgonomonas capnocytophagoides / Providencia vermicola / Morganella morganii subsp. Morganii / Klebsiella pneumoniae subsp.ozaenae	Brewer's grains	Italy	16S
[57]	Klebsiella pneumoniae subsp.ozaenae / Weissella paramesenteroides / Corynebacterium nuruki / Rhodobacter maris / Sphingobacterium lactis / Enterococcus spp.	Hen diet	Italy	16S
[57]	Campylobacter coli / Klebsiella pneumoniae subsp.ozaenae / Enterococcus saccharolyticus	Maize dried distiller's grain with solubles	Italy	16S
[57]	Dysgonomonas capnocytophagoides / Dysgonomonas macrotermitis / Providencia vermicola / Morganella morganii subsp. Morganii / Clostridium amygdalinum	Okara	Italy	16S
[58]	Enterococcus sp. / Corynebacterium sp. / Lactiplantibacillus sp. / Weissella sp. / Morganella sp. / Providencia sp. / Ignatzschineria sp. / Proteus sp. / Atopostipes sp. / Levilactobacillus sp. / unidentified Lactobacilliaceae / Nosocomiicoccus sp. / Brevundimonas sp. / Limosilactobacillus sp. / Loigolactobacillus sp.	Chicken feed	North-Western Europe	16S
[58]	Enterococcus sp. / Corynebacterium sp. / Oceanobacillus sp. / Cerasibacillus sp. / unidentified Enterobacteriaceae / Providencia sp. / Scrofimicrobium sp. / Ignatzschineria sp. / Amphibacillus sp. / Bacillus sp. / Miniimonas sp. / Nosocomiicoccus sp. / Globicatella sp. / Pediococcus sp. / Brevibacterium sp.	Pig feed (d2 to d9-12), and pig feed and wheat bran mixture.	North-Western Europe	16S
[58]	Enterococcus sp. / Oceanobacillus sp. / Cerasibacillus sp. / Morganella sp. / Corynebacterium sp. / Scrofimicrobium sp. / Proteus sp. / Providencia sp. / Bacillus sp. / Nosocomiicoccus sp. / Ureibacillus sp. / unidentified Lactobacillaceae	Wheat bran and wheat middlings.	North-Western Europe	16S
[60]	Dysgonomonas sp. / Actinomyces sp. / Actinomycetales / Morganella sp. / Enterococcus sp.	Chicken feed	Austria	16S
[60]	Dysgonomonas sp. / Actinomyces sp. / Actinomycetales / Morganella sp. / Enterococcus sp. / Rhizobium sp.	Fruits and vegetables	Austria	16S
[60]	Dysgonomonas sp. / Actinomyces sp. / Actinomycetales / Enterococcus sp. / Enterobacteriaceae / Morganella sp.	Grass cut	Austria	16S
[61]	Dysgonomonas sp. / Enterobacteriaceae / Escherichia-Shigella sp. / Lactobacillale / Actinomyces sp.	Chicken feed	Austria	16S
[61]	Lactobacillales / Morganella sp. / Dysgonomonas sp. / Providencia sp. / Orbaceae	Food waste	Austria	16S
[61]	Dysgonomonas sp. / Enterobacteriaceae / Morganella sp. / Providencia sp. / Acinetobacter sp. / Lactobacillales	Oil waste	Austria	16S
[62]	Enterococcus sp. / Morganella sp. / Actinomyces sp. / Campylobacter sp. / Providencia sp.	Chicken feed	China	16S
[62]	Enterococcus sp. / Morganella sp.	Chicken manure	China	16S
[62]	Enterococcus sp. / Morganella sp. / Actinomyces sp. / Campylobacter sp.	Wheat bran and soybean meal.	China	16S
[63]	Providencia sp. / Proteus sp. (at 100 larvae per container)	50% chicken feed and 50% camelina oilseed press cake.	The Netherlands	16S
[63]	Providencia sp. (across larval densities)	Chicken feed	The Netherlands	16S
[63]	Providencia sp. / Gallicola sp. / Enterococcus sp. / Koukoulia sp. / unassigned Peptostreptococcaceae	Chicken manure	The Netherlands	16S
[64]	Bifidobacterium sp. / Actinomycetales sp. / Clostridiales sp. / Lactiplantibacillus sp. / Weissella sp. / Enterococcus sp.	Chicken feed	Italy	16S
[64]	Massilia sp. / Companilactobacillus sp. / Lactiplantibacillus sp. / Enterococcus sp.	Dried distiller's grain with solubles	Italy	16S
[64]	Enterococcus sp. / Corynebacterium sp. / Massilla sp. / Levilactobacillus sp. / Enterococcus sp.	Swill	Italy	16S
[65]	Morganella sp. / Proteus sp.	Chicken feed	Germany	16S
[66]	Enterococcus sp. / Morganella sp.	Chicken feed	Germany	16S
[66]	Cladosporium sp. / Diutina sp. / Trichosporon asahii	Chicken feed	Germany	ITS
[66]	Actinomyces sp. / Enterococcus sp. / Morganella sp. / Providencia sp.	Cottonseed press cake	Germany	16S
[66]	Cladosporium sp. / Aspergillus sp. / Diutina sp. / Trichosporon asahii	Cottonseed press cake	Germany	ITS
[67]	Alternaria sp. / Rhodotorula sp. / Debaryomyces sp.	Chicken feed	Italy	26S & ITS
[67]	Geotrichum sp.	Chicken feed	Italy	26S & ITS
[67]	Trichosporon sp. / Pichia sp.	Chicken feed	Italy	26S & ITS
[67]	Pichia sp.	Chicken feed (0-14d) and vegetable waste (15-21d).	Italy	26S & ITS
[67]	Davidiella sp. / Botryotinia sp. / Rhodotorula sp. / Pichia sp.	Chicken feed (0-17d) and vegetable waste (18-21d).	Italy	26S & ITS
[68]	Sphingobacterium spp. / Flavobacterium spp.	25% chicken feed, 25% water hyacinth, 25% brewer's spent grain, 25% chicken manure.	Kenya	metatranscriptomic
[68]	Sphingobacterium spp. / Flavobacterium spp.	Brewer's spent grain	Kenya	metatranscriptomic
[68]	Sphingobacterium spp.	Chicken feed	Kenya	metatranscriptomic
[68]	Sphingobacterium spp.	Chicken manure	Kenya	metatranscriptomic
[68]	none	Water hyacinth	Kenya	metatranscriptomic
[69]	Terrisporobacter sp. / Turicibacter sp. / Romboutsia sp. / Dysgonomonas sp.	Pig manure	China	16S
[69]	Fluviicola / Fusobacterium / Rhodococcus sp. / Terrisporobacter sp. / Turicibacter sp. / Romboutsia sp. / Dysgonomonas sp.	Pig manure	China	16S
[69]	Terrisporobacter sp. / Turicibacter sp. / Romboutsia sp. / Dysgonomonas sp.	Pig manure	China	16S
[70]	Providencia sp. / Proteus sp. / Dysgonomonas sp. / Enterococcus sp. / Bacteroides sp. / Citrobacter sp. / Fusobacterium sp.	55% cow manure and 45% wet distiller grains.	China	16S
[70]	Providencia sp. / Proteus sp. / Dysgonomonas sp. / Enterococcus sp. / Terrisporobacter sp.	55% pig manure and 45% wet distiller grains.	China	16S
[70]	Providencia sp. / Enterococcus sp. / Bacteroides sp. / Morganella sp. / Terrisporobacter sp.	70% cow manure and 30% spent mushroom substrate.	China	16S
[70]	Providencia sp. / Proteus sp. / Dysgonomonas sp. / Morganella sp.	70% pig manure and 30% spent mushroom substrate.	China	16S
[70]	Providencia sp. / Proteus sp. / Dysgonomonas sp. / Bacteroides sp. / Morganella sp. / Clostridium_sensu_stricto_2 sp.	Cow manure	China	16S
[70]	Providencia sp. / Proteus sp. / Dysgonomonas sp. / unclassified Enterobactriaceae	Pig manure	China	16S
[70]	Providencia sp. / Proteus sp. / Dysgonomonas sp. / Enterococcus sp. / Citrobacter sp.	Spent mushroom substrate	China	16S
[70]	Providencia sp. / Proteus sp. / Enterococcus sp. / Klebsiella sp.	Wet distiller grains	China	16S
[71]	Rhodobacteraceae / Anaerofilum sp. / Prevotellaceae / Escherichia-Shigella sp. / Romboutsia sp.	Pig manure	China	16S
[72]	Providencia sp. / Morganella sp. / Brevibcaterium sp.	Chicken manure	Kenya	16S
[72]	Providencia sp. / Staphylococcus sp. / Bordetella sp.	Kitchen waste	Kenya	16S
[73]	Dysgonomonas sp. / Clostridium sensu_stricto_1 sp. / Enterococcus sp. / Morganella sp.	Pig manure	China	16S
[74]	Morganella sp. / Paeniclostridium sp. / Romboutsia sp. / Clostridium sensu_stricto sp.	40% dairy manure and 60% chicken manure.	China	16S
[74]	Morganella sp. / Paeniclostridium sp. / Romboutsia sp. / Dysgonomonas sp.	Dairy manure	China	16S
[75]	Clostridium sensu_stricto_1 sp. / Psychrobacter sp. / Ignatzschineria sp. / Terrisporobacter sp. / Paenalcaligenes sp. / Savagea sp. / Sphingobacterium sp.	Pig manure	China	16S
[76]	Dysgonomonas sp. / Campylobacter sp. / Parabacteroides sp.	Brewer's grains	Kenya	16S
[76]	Pichia sp. / Saccharomyces sp.	Brewer's grains	Kenya	ITS
[76]	Dysgonomonas sp. / Campylobacter sp. / Parabacteroides sp. / Bacteroides sp.	Kitchen waste	Kenya	16S
[76]	Pichia sp. / Cyberlindnera sp.	Kitchen waste	Kenya	ITS
[76]	Dysgonomonas sp. / Campylobacter sp. / Parabacteroides sp.	Poultry manure	Kenya	16S
[76]	Dysgonomonas sp. / Campylobacter sp. / Flavobacterium sp.	Rabbit manure	Kenya	16S
[76]	Saccharomycodes sp. / Yamadazyma sp. / Scopulariopsis sp.	Rabbit manure	Kenya	ITS
[77]	Peptostreptococcaceae / Enterococcus sp. / Turicibacter sp.	Chicken manure	China	16S
[77]	Penicillium sp. / Aspergillus sp. / Trichosporon sp.	Chicken manure	China	ITS
[78]	Proteus sp. / Lactobacillus sp. / Corynebacterium sp. / Providencia sp.	50% wheat bran, 30% soy bean meal, and 20% corn meal.	China	16S
[78]	Proteus sp. / Lactobacillus sp. / Providencia sp. / Enterococcus sp. / Pediococcus sp. / Rhodopseudomonas sp.	50% wheat bran, 30% soy bean meal, and 20% corn meal.	China	16S
[78]	Proteus sp. / Corynebacterium sp. / Enterobacteriaceae	50% wheat bran, 30% soy bean meal, and 20% corn meal.	China	16S
[79]	Enterococcus sp. / Ignatzschineria sp. / Providencia sp. / Morganella sp. / Brevibacterium sp.	Soy meal	China	16S
[79]	Enterococcus sp. / Ignatzschineria sp. / Providencia sp. / Morganella sp. / Paenacaligenes sp. / Brevibacterium sp. / Escherichia-Shigella sp. / Enterobacteriaceae	Soy meal	China	16S
[80]	Enterococcus sp. / Providencia sp. / Ignatzschineria sp.	Soybean meal	China	metagenomic
[80]	Sphingobacterium sp. / Moheibacter sp. / Paenacaligenes sp. / Providencia sp. / Ignatzschineria sp.	Soybean meal	China	metagenomic
[81]	Dygonomonas sp. / Providencia sp. / Morganella sp. / Enterococcus sp. / Pseudomonas sp. / Citrobacter sp. / Kluyvera sp. / Actinomyces sp.	Wheat bran and wheat flour.	China	16S
[81]	Dysgonomonas sp. / Providencia sp. / Morganella sp. / Enterococcus sp. / Pseudomonas sp. / Leminorella sp.	Wheat bran and wheat flour.	China	16S
[81]	Providencia sp. / Morganella sp. / Enterococcus sp. / Citrobacter sp. / Pseudomonas sp. / Kluyvera sp. / Klebsiella sp.	Wheat bran and wheat flour.	China	16S
[81]	Dysgonomonas sp. / Providencia sp. / Morganella sp. / Enterococcus sp. / Pseudomonas sp. / Citrobacter sp. / Kluyvera sp. / Orbaceae	Wheat bran and wheat flour.	China	16S
[81]	Dysgonomonas sp. / Enterococcus sp. / Burkholderiaceae	Wheat bran and wheat flour.	China	16S
[81]	Dysgonomonas sp. / Providencia sp. / Enterococcus sp. / Morganella sp. / Pseudomonas sp. / Citrobacter sp / Burkholderiaceae	Wheat bran and wheat flour.	China	16S
[82]	Relative abundance unspecified	Chicken feed supplemented with fiber.	Belgium	Culturing
[83]	Providencia sp. / Morganella sp. / Enterococcus sp.	50% wheat bran, 30% soybean meal, and 20% alfalfa.	China	16S
[83]	Providencia sp. / Morganella sp. / Enterococcus sp. / Bacillus sp. / Brevibacterium sp.	50% wheat bran, 30% soybean meal, and 20% alfalfa.	China	16S
[84]	Relative abundance unspecified	Chicken manure with wheat bran	China	16S
[85]	Actinomyces sp. / Sanguibacter sp. / uncultured paenibacillaceae / Devosia sp. / Pelagibacterium sp. / unidentified Rhizobiaceae	Rice straw with pretreatment.	China	16S
[85]	Miniimonas sp. / Sanguibacter sp. / Moheibacter sp. / Ammoniphilus sp. / Sedimentibacter sp. / Devosia sp. / Morganella sp.	Rice straw without pretreatment.	China	16S
[86]	Klebsiella sp.	25% cornmeal and 75% wheat bran.	China	16S
[86]	Clostridium sp. / Acinetobacter sp. / Pseudomonas sp. / Klebsiella sp.	25% cornmeal and 75% wheat bran.	China	16S
[86]	Providencia sp. / Dysgonomonas sp. / Morganella sp. / Klebsiella sp.	25% cornmeal and 75% wheat bran.	China	16S
[86]	Dysgonomonas sp. / Acetobacter sp. / Providencia sp. / Enterococcus sp.	25% cornmeal and 75% wheat bran.	China	16S
[86]	Dysgonomonas sp. / Providencia sp. / Enterococcus sp. / Actinomyces sp.	25% cornmeal and 75% wheat bran.	China	16S
[86]	Providencia sp. / Enterococcus sp. / Acetobacter sp.	25% cornmeal and 75% wheat bran.	China	16S
[87]	Candida spp.	Household compost	Israel	ITS
[87]	Candida spp. / Kodamaea sp.	Household compost	Israel	ITS
[87]	Candida spp. / Meyerozyma sp.	Household compost	Israel	ITS
[87]	Candida spp. / Dipodascaceae / Nectriaceae	Household compost	Israel	ITS
[87]	Candida spp. / Dipodascaceae / Nectriaceae / Cyberlindnera sp.	Household compost	Israel	ITS
[87]	Candida spp. / Dipodascaceae sp. / Kodamaea sp.	Household compost	Israel	ITS
[88]	Dysgonomonas sp. / Morganella sp.	Pig manure	China	16S
[88]	Dysgonomonas sp. / Morganella sp. / Clostridium_sensu_stricto_1 sp. / Fusobacterium sp.	Pig manure	China	16S
[88]	Dysgonomonas sp. / Morganella sp. / Clostridium_sensu_stricto_1 sp. / Fusobacterium sp. / Terrisporobacter sp.	Pig manure	China	16S
[88]	Dysgonomonas sp. / Morganella sp. / Clostridium_sensu_stricto_1 sp. / Fusobacterium sp. / Terrisporobacter sp.	Pig manure	China	16S
[89]	Actinomyces sp. / Campylobacter sp.	50% wheat bran, 30% alfalfa meal, and 20% corn meal.	USA	16S
[89]	Actinomyces sp.	50% wheat bran, 30% alfalfa meal, and 20% corn meal.	USA	16S
[90]	Dysgonomonas sp. / Providencia sp. / Gammaproteobacteria / Morganella sp. / Enterococcus sp. / Actinomyces sp.	25% maize straw and 75% kitchen waste.	China	16S
[91]	Corynebacterium sp. / Brevibacterium sp. / Marinobacter sp. / Tessaacoccus sp.	Domestic biodegradable waste	China	16S
[95]	Enterococcus sp. / Klebsiella sp. / Providencia sp. / Proteus sp. / Bacillus sp. / Clostridiaceae / Lachnospiraceae	Food waste	China	16S
[99]	Bacillus sp. / Cerasibacillus sp. / Gracilibacillus sp. / Ureibacillus sp. / Sinibacillus sp.	Food waste and peanut shell powder.	China	16S
[103]	Acinetobacter sp. / Bacillus sp. / Oceanobacillus sp.	Food waste	China	16S
[103]	Acinetobacter sp. / Massilia sp.	Food waste	China	16S
[109]	Dysgonomonas sp. / Enterococcaceae / Peptostreptococcaceae / Campylobacter sp. / Actinomyces sp.	Enzymatically digested supermarkets food waste	USA	16S
[109]	Dysgonomonas sp. / Paenibacillus sp. / Actinomyces sp. / Brevibacillus sp. / Bacillus sp. / Rummeliibacillus sp. / Tumebacillus sp.	Tomato pomace	USA	16S
[109]	Dysgonomonas sp. / Morganella sp.	White wine pomace	USA	16S
[116]	Campylobacter sp. / Pseudomonas sp. / Enterococcus sp. / Dysgonomonas sp. / Ignatzschineria sp. / Bacteroides sp. / Actinomyces sp.	Kitchen waste	China	16S
[116]	Campylobacter sp. / Pseudomonas sp. / Enterococcus sp. / Dysgonomonas sp. / Ignatzschineria sp. / Bacteroides sp. / Morganella sp. / Actinomyces sp.	Kitchen waste	China	16S
[116]	Campylobacter sp. / Pseudomonas sp. / Enterococcus sp. / Dysgonomonas sp. / Ignatzschineria sp. / Bacteroides sp. / Morganella sp. / Actinomyces sp.	Kitchen waste	China	16S
[124]	Relative abundance unspecified	Palm kernel meal	Germany	Culturing
[127]	Enterococcus sp. / Morganella sp. / Klebsiella sp. / Escherichia-Shigella sp. / Stenotrophomonas sp. / Sphingbacterium sp. / Proteus sp. / Lactobacillus sp.	50% wheat bran and 50% wheat middlings.	China	16S
[127]	Enterococcus sp. / Morganella sp. / Klebsiella sp. / Dysgonomonas sp. / Myroides sp. / Escherichia-Shigella sp. / Stenotrophomonas sp. / Providencia sp.	50% wheat bran and 50% wheat middlings.	China	16S
[153]	Entyloma / Lysurus / Trichophyton / Bacteroidetes were increased.	Wheat bran	China	16S & ITS
[155]	Ochrobactrum / Providencia / Enterobacter	50g wheat bran.	China	16S
[161]	Brucellaceae / Enterobacteriaceae / Alcaligenaceae / Enterococcaceae / Campylobacteraceae	Wheat bran	China	16S
[163]	Ignatzschineria sp. / Providencia sp. / Proteus sp. / Klebsiella sp. (control group)	Food waste	China	16S
[165]	Pichiaceae / Diutina sp. / Pichia kudriavzevii / Diutina rugosa	Retail waste and agricultural waste.	Russia	ITS
[173]	Dysgonomonas sp. / Oligella sp. / Enterococcus sp.	Soybean curd residue	China	16S
[173]	Morganella sp. / Dysgonomonas sp. / Providencia sp. / Bacteroides sp. / Campylobacter sp.	Wheat flour and corn flour.	China	16S
[174]	Phylum level analysis	Cyanobacteria waste and wheat bran	China	16S

## Sheet: TableS2
Species and strain	Substrate or Diet	Application	Functionality (and other effects)	Colony Forming Units (CFU) / Substrate	Source	New Reference
Bacteria
Arthrobacter sp. AK19	wheat bran, alfalfa meal, and corn meal (5:3:2)	substrate inoculation	Increased growth, waste conversion	≈10^5 CFU, 7.5%	Exogenous	[102]
Bacillus natto D1	chicken manure	substrate inoculation	Increased survival, pupal and prepupal mass	10^6 CFU / g	Endogenous	[100]
Bacillus subtilis S15	chicken manure	substrate inoculation	Increased survival, pupal and prepupal mass	10^6 CFU / g	Endogenous	[100]
Bacillus subtilis S16	chicken manure	substrate inoculation	Increased survival, pupal and prepupal mass	10^6 CFU / g	Endogenous	[100]
Bacillus subtilis S19	chicken manure	substrate inoculation	Increased survival, pupal and prepupal mass	10^6 CFU / g	Endogenous	[100]
Bacillus subtilis BSF-CL	chicken manure	substrate inoculation	Increased final weights, conversion rate, & substrate reduction rate	10^9 CFU / kg	Exogenous	[105]
Bacillus sp. SMO1	dairy manure and chicken manure	substrate inoculation	Increased survival, larval mass, bioconversion rate, & cellulose/hemicellulose/lignin reduction	10^9 CFU / kg	Exogenous	[104]
Bacillus sp. SMO2	dairy manure and chicken manure	substrate inoculation	Increased survival, larval mass, bioconversion rate, & cellulose/hemicellulose reduction	10^9 CFU / kg	Exogenous	[104]
Bacillus sp. MRO2	dairy manure and chicken manure	substrate inoculation	Increased survival, larval mass, bioconversion rate, & cellulose/hemicellulose/lignin reduction	10^9 CFU / kg	Exogenous	[104]
Bacillus sp. MRO4	dairy manure and chicken manure	substrate inoculation	Increased survival, larval mass, & cellulose reduction	10^9 CFU / kg	Exogenous	[104]
Bacillus licheniformis HI169	apple, pear, and orange (1:1:1)	substrate inoculation	Increased final weights, pupal weights, pupal length. Cellulolytic.	10^9 CFU / 60g	Endogenous	[54]
Bacillus subtilis BSF-CL	chicken manure	substrate inoculation	Increased larval biomass, conversion rate, & manure reduction rate.	10^8 CFU, 1%(v/w)	Endogenous	[26]
Bacillus velezensis EEAM 10B	dried distiller's grain with solubles	substrate inoculation	Increased survival and conversion rate	10^8 CFU / g	Exogenous	[97]
Bacillus velezensis EEAM 10B	food waste and peanut shell powder	substrate inoculation	Increased larvae dry weight, substrate conversion rate, crude protein content.	1mL OD600=1.0 / 45g	Endogenous	[99]
Bacillus cereus	food waste	ex situ fermentation	Increased larval weight, protein content, waste reduction rate, and biomass transformation rate. Best at 5%	[unknown conc.], 1/2/5/10% (v/w)	Endogenous	[103]
Bacillus subtilis DM40L-LB110	dairy manure and chicken manure	substrate inoculation	Increased larval dry weight , dry mass reduction, bioconversion rate, & cellulose reduction rate	10^9 CFU / 0.5kg	Endogenous	[74]
Bifidobacterium breve	wheat bran, alfalfa meal, and corn meal (5:3:2)	substrate inoculation	Reduced larval weight and bioconversion rate	≈10^5 CFU, 7.5%	Exogenous	[102]
Citrobacter amaloticus CABG02	Three wheat bran based diets	substrate inoculation	Increased larval growth and development	≈8*10^8 CFU / 5g	Exogenous	[98]
Escherichia coli DH5α pKan(DsRed)	apple, pear, and orange (1:1:1)	substrate inoculation	Increased final weights	10^9 CFU / ≈60g	Exogenous	[54]
Kocuria marina	chicken manure	substrate inoculation	Increased larval biomass, conversion rate, & manure reduction rate.	10^8 CFU, 1%(v/w)	Endogenous	[26]
Lactobacillus plantarum NRRL B4496	borage meal or flaxseed meal	ex situ solid state fermentation	Increased larval weight, substrate protein, substrate lipids (flaxseed only)	[unknown conc.], 15mL / 50g	Exogenous	[119]
Lactobacillus buchneri L3-9	soybean curd residue	substrate inoculation	Increased survival, dry mass reduction, larval biomass, bioconversion rate. Reduced development time	≈10^6 CFU / g	Exogenous	[106]
Paenibacillus polymyxa KMZ	dairy manure and chicken manure	substrate inoculation	Increased survival, larval weight, bioconversion rate.	10^9 CFU / kg	Exogenous	[104]
Paenibacillus polymyxa ZRO2	dairy manure and chicken manure	substrate inoculation	Increased survival, larval mass, bioconversion rate, cellulose/hemicellulose/lignin reduction rate	10^9 CFU / kg	Exogenous	[104]
Proteus mirabilis	chicken manure	substrate inoculation	Increased larval biomass, conversion rate, & manure reduction rate	10^8 CFU, 1%(v/w)	Endogenous	[26]
Rhodococcus rhodochrous	wheat bran, alfalfa meal, and corn meal (5:3:2)	substrate inoculation	Increased larval weight and conversion rate	≈2.5×10^5 CFU, 10% w	Exogenous	[101]
Rhodopseudomonas palustris	wheat bran, soybean meal, and corn meal (5:3:2)	substrate inoculation	Increased larval growth performance and larval AMP concentration	1.22*10^(6/7/8/9/10) CFU / g	Exogenous	[78]
Stenotrophomonas acidaminiphila A2	peanut meal	substrate inoculation	Increased larval growth performance and AFB1 degradation	1mL OD600=1.0 / 9g	Endogenous	[25]
Unidentified Bacterium YC-LK-LKJ45	food waste	ex situ fermentation	Increased larval weight, protein content, fat content, waste reduction rate, and conversion rate. Best at 1%	[unknown conc.], 1/2/5/10% (v/w)	Endogenous	[103]
Fungi
Aspergillus niger NRRL 322	borage meal or flaxseed meal	ex situ solid state fermentation	Increased larval weight, substrate protein, substrate lipids (flaxseed only)	[unknown conc.], 20mL / 50g	Exogenous	[119]
Bjerkandera adusta	empty fruit bunches and palm kernel meal (7:3)	ex situ fermentation	Increased larval weight and length, adult fertility. Reduced developmet time.	[unknown conc.], 15mL / 250g	Exogenous	[21]
Candida lipolytica ATCC 90811	canteen food waste with waste fried oil addition	substrate inoculated	Facilitated lipid bioconversion.	>10^8 CFU/mL, 50mL / 550g	Exogenous	[108]
Candida spp.	sawdust & potato-starch based diet	substrate inoculation	Increased protein, vitamin B6 and purine metabolism	20% by weight	Endogenous	[107]
Phanerochaete chrysosporium	fermented cacao pod husk or oil palm frond	ex situ fermentation	Increased PUFA percentage	[unknown conc.], 120 mg/ 60g	Exogenous	[112]
Pleurotus sp.	brewer's spent grain	ex situ fermentation	Reduced growth rate, survival, and substrate reduction	10^8 CFU / 100g	Exogenous	[111]
Pleurotus sajorcaju	fermented cacao pod husk or oil palm frond	ex situ fermentation	Increased PUFA percentage	[unknown conc.], 120 mg/ 60g	Exogenous	[112]
Rhizopus oligosporus	banana peel	ex situ fermentation	Increased larval weight	≈1.45*10^9 CFU / [amount substrate]	Endogenous	[121]
Rhizopus oligosporus	coconut endosperm waste	ex situ fermentation	Increased growth performance	[unknown conc.], 0.02~2.5% wt	Exogenous	[166]
Rhizopus oligosporus	coconut endosperm waste	ex situ and in situ fermentation	Increased larval growth performance and waste reduction (ex situ only)	10^6 CFU/mL, 0.02-2.5% wt	Exogenous	[118]
Rhizopus oligosporus	palm kernel expeller	ex situ fermentation	Increased biomass gain, bioconversion rate, protein and lipid yield.	10^6 CFU / [amount substrate]	Exogenous	[117]
Trametes versicolor	fermented cacao pod husk or oil palm frond	ex situ fermentation	Increased PUFA percentage	[concentratiomn, 120mg / 60g	Exogenous	[112]
Trichoderma reesei	banana peel	ex situ fermentation	Increased larval weight	≈1.45*10^9CFU/mL, 1% (w/w)	Endogenous	[121]
Trichoderma reesei	fruit and vegetable peels	ex situ fermentation	Reduced bioconversion rate, larval weight, and survival	10^7 CFU , 1% w:w	Exogenous	[110]
Trichoderma reesei C2A	brewer's spent grain	ex situ fermentation	Increased substrate reduction. Reduced growth rate	10^8 CFU / 100g	Exogenous	[111]
Mixture
Aspergillus oryzae and/or Lactobacillus plantarum	FHB-damaged kernels	ex situ solid state fermentation	Increased larval protein and lipid profile	Undetermined	Exogenous	[115]
Bacillus cereus and Bacterium YC-LK-LKJ45	food waste	ex situ fermentation	Increased fat and protein content, total fresh larval yield, & waste conversion rate	[unknown conc.], 1/2/5/10% (v/w)	Endogenous	[103]
Undetermined microbes
Bokashi fermentation	oranges	ex situ fermentation	Improved growth rate and shorten development duration	Undetermined	Exogenous	[113]
Bokashi fermentation	spent brewer's grains	ex situ fermentation	Increased growth rate, bioconversion efficiency, waste reduction. Reduced GHG and NH3 emmisions.	Undetermined	Exogenous	[114]
Bokashi fermentation	spent brewer's grains	ex situ fermentation	Improved growth rate	Undetermined	Exogenous	[114]
Fermented coffee grounds	fruit and vegetable pulp	substrate inoculation	Slower development. Increased insect weight, reduced substrate reduction rate.	0-100% coffee grounds w/w	Exogenous	[94]
Fermented fruit broth	kitchen waste	substrate inoculation	Increased larval weight. No effect on conversion rate. Reduced ammonia emission.	[unknown conc.] 100mL / 1kg	Exogenous	[116]
Lactic acid bacteria	kitchen waste	substrate inoculation	Increased larval weight. No effect on conversion rate. Reduced ammonia emission.	10^9 CFU / 1kg	Exogenous	[116]
Nitrifying bacteria mixture	swine wastewater	substrate inoculation	Increased larval weight, crude protein	50mL OD600=1.0 / 500g	Endogenous	[92]
Patented microbe formulation	coconut endosperm waste	substrate inoculation	Increased larval weight, protein content.	[unknown conc.], 0.02-2.50% wt	Exogenous	[96]
Plantation wastes	pig manure	substrate inoculation	Increased heavy metal conversion	25g filler / 500g	Endogenous	[93]
Re-inoculated feed	autoclaved chicken feed	substrate inoculation	Increased survival rate	untreated:sterilized = 1:9 (dry matter)	Endogenous	[23]
Re-inoculated manure	autoclaved chicken manure	substrate inoculation	No effect	untreated:sterilized = 1:9 (dry matter)	Endogenous	[23]
Unspecified single microbes	autoclaved chicken manure : saw dust (9:1)	substrate inoculation	Some increased conversion rate, some neutral	10^8 CFU / 100g	Exogenous	[105]
Unspecififed microbe mixture	autoclaved chicken manure : saw dust (9:1)	substrate inoculation	Increased survival, larval weight, conversion rate, waste reduction rate	[unknown conc.], 1% (V/m)	Exogenous	[105]
Yoghurt	ground pasta and wheat bran	ex situ fermentation	Reduced adult male size.	1.4% natural yoghurt	Exogenous	[120]

## Sheet: TableS3
Species	Substrate	Effect of BSFL on Pathogen Population	Sampled Material	Detection Method	Microbes Responsible [if any]	New Reference
Bacteria
Bacillus cereus	artificial diet	Increased	substrate	qPCR, plating.	Undetermined	[138]
Clostridium perfringens	artificial diet	Increased	substrate	Pour plate method	Undetermined	[139]
Clostridium perfringens	artificial diet	No effect	larvae	Pour plate method	Undetermined	[139]
Enterococcus faecalis	human faeces	Decreased	substrate and larvae	Plating	Undetermined	[132]
Enterococcus faecalis	pig manure, dog food, and human feces (4:4:2)	No effect	substrate	Dilution plating	Undetermined	[137]
Enterococcus spp.	aquaculture waste and bread	Increased	substrate and larvae	Dilution plating	Undetermined	[19]
Escherichia coli	chicken, cow, or hog manure	Decreased	substrate and larvae	Plating	Undetermined	[20]
Escherichia coli	food waste	Decreased	substrate and larvae	Plating	Undetermined	[130]
Escherichia coli	autoclaved dairy manure	Decreased	substrate	Dilution plating	Undetermined	[133]
Escherichia coli	aquaculture waste and bread	Decreased	substrate and larvae	Dilution plating	Undetermined	[19]
Escherichia coli	seaweed powder	Decreased	substrate and larvae	Plating	Undetermined	[140]
Escherichia coli	chicken feed	Decreased	in vitro	Plating	Alcaligenes faecalis	[65]
Escherichia coli	chicken feed	Decreased	in vitro	Plating	Bacillus velezensis	[65]
Escherichia coli	chicken feed	Decreased	in vitro	Plating	Klebsiella aerogenes	[65]
Escherichia sp.	various wastes	Variable	in vitro	Plating	Escherichia phage PHB10	[143]
Listeria monocytogenes	wheat bran, alfalfa meal, and corn meal (5:3:2)	Decreased	substrate and larvae	ISO 11290-1,2:2017	Undetermined	[134]
Listeria monocytogenes	artificial diet	Decreased	substrate and larvae	ISO 11290-1,2:2017	Undetermined	[134]
Listeria monocytogenes	seaweed powder	No effect	substrate and larvae	Plating	Undetermined	[140]
Pseudomonas aeruginosa	chicken feed	Decreased	in vitro	Plating	Alcaligenes faecalis	[65]
Pseudomonas aeruginosa	chicken feed	Decreased	in vitro	Plating	Bacillus velezensis	[65]
Pseudomonas aeruginosa	chicken feed	Decreased	in vitro	Plating	Corynebacterium terpenotabidum	[65]
Pseudomonas aeruginosa	chicken feed	Decreased	in vitro	Plating	Morganella morganii	[65]
Pseudomonas aeruginosa	chicken feed	Decreased	in vitro	Plating	Providencia rettgeri	[65]
Pseudomonas aeruginosa	chicken feed	Decreased	in vitro	Plating	Wohlfahrtiimonas larvae	[65]
Salmonella enterica ser. Enteritidis	chicken manure	Decreased	substrate and larvae	Plating	Undetermined	[20]
Salmonella enterica ser. Enteritidis	chicken manure	Decreased	substrate and larvae	Plating	Undetermined	[20]
Salmonella enterica ser. Typhimurium	wheat bran, alfalfa meal, and corn meal (5:3:2)	Decreased	substrate and larvae	ISO 6579:2012.	Undetermined	[134]
Salmonella enterica ser. Typhimurium	artificial diet	Decreased	substrate and larvae	ISO 6579:2012.	Undetermined	[134]
Salmonella enterica ser. Typhimurium	food waste	Decreased	substrate and larvae	Plating	Undetermined	[130]
Salmonella enterica ser. Typhimurium	human faeces	Decreased	substrate and larvae	Plating	Undetermined	[132]
Salmonella spp.	chicken feed	No effect	substrate and larvae	Plating	Undetermined	[136]
Salmonella spp.	wheat bran and corn flour (1:1)	Decreased	substrate	Plating	Bacillus subtilis, Serratia marcescens	[129]
Salmonella spp.	pig manure, dog food, and human feces (4:4:2)	Decreased	substrate	Dilution plating	Undetermined	[137]
Salmonella spp.	aquaculture waste and bread	Decreased	substrate and larvae	Dilution plating	Undetermined	[19]
Salmonella spp.	pig manure	Decreased	substrate and larvae	Dilution plating	Bacillus subtilis, B. velezensis, B. amyloliquefaciens	[75]
Shigella sonnei	fish fillet and pine shavings (10:1)	Decreased	substrate	16S & ITS sequencing	Undetermined	[128]
Staphylococcus aureus	wheat bran and corn flour (1:1)	Decreased	substrate	Plating	Bacillus subtilis, Serratia marcescens	[129]
Staphylococcus aureus	food waste	Decreased	substrate and larvae	Plating	Undetermined	[130]
Staphylococcus aureus	chicken feed	Decreased	in vitro	Plating	Wohlfahrtiimonas larvae	[65]
Staphylococcus aureus	chicken feed	Decreased	in vitro	Plating	Alcaligenes faecalis	[65]
Staphylococcus aureus	chicken feed	Decreased	in vitro	Plating	Bacillus velezensis	[65]
Staphylococcus aureus	pig manure	Decreased	substrate and larvae	Dilution plating	Bacillus subtilis, B. velezensis, B. amyloliquefaciens	[75]
Staphylococcus aureus	chicken feed	Decreased	larvae	Plating	Trichosporon spp.	[59]
Staphylococcus aureus, Methicillin-resistant	autoclaved potato	Decreased	substrate	Plating	Undetermined	[131]
Vibrio parahaemolyticus	seaweed powder	No effect	substrate and larvae	Plating	Undetermined	[140]
Parasite
Ascaris suum	human faeces	Unaltered	substrate and larvae	USA EPA/625/R-92/013	Undetermined	[132]
Ascaris suum	pig manure, dog food, and human feces (4:4:2)	No effect	substrate	USA EPA/625/R-92/013	Undetermined	[137]
Virus
African swine fever virus	chicken feed	Decreased	larvae	qPCR, end-point titration	Undetermined	[171]
Canine Adenovirus I	pig manure, dog food, and human feces (4:4:2)	Decreased	substrate	End-point titration	Undetermined	[137]
Escherichia phage ΦX174	human faeces	No effect	substrate and larvae	Plating	Undetermined	[132]
Escherichia phage ΦX174	pig manure, dog food, and human feces (4:4:2)	No effect	substrate	Dilution plating	Undetermined	[137]
Porcine enterovirus I	pig manure, dog food, and human feces (4:4:2)	Decreased	substrate	End-point titration	Undetermined	[137]
Porcine respiratory coronavirus	chicken feed	Decreased	larvae	qPCR	Undetermined	[172]
Reovirus type 3	pig manure, dog food, and human feces (4:4:2)	Decreased	substrate	End-point titration	Undetermined	[137]
Unspecified
Unspecified coliforms	wheat bran and corn flour (1:1)	Decreased	substrate	Plating	Bacillus subtilis, Serratia marcescens	[129]
Undisclosed faecal indicator organisms	undisclosed w/ seaweed meal	Decreased	substrate and larvae	Plating	Undetermined	[141]
Undisclosed fungi and oomycetes	wheat bran, alfalfa meal, and corn meal (5:3:2)	Decreased	in vitro	Plating	Bacillus velezensis	[142]
Undisclosed microbes	chicken guano	Decreased	in vitro	Plating	Chrysosporium multifidum	[144]
